# Supplementary material for: Role of Antiplatelet Therapy in Patients with Severe Coronary Artery Disease Undergoing Coronary Artery Endarterectomy within Coronary Artery Bypass Surgery
Source: J Cardiovasc Dev Dis. 2023 Mar 7;10(3):112. doi: 10.3390/jcdd10030112 (PMC10051999; doi:10.3390/jcdd10030112)
Supplement: Supplementary file 1 [file jcdd-10-00112-s001.zip]

Archive with 1 entries (1 files):
- jcdd-2216829-supplementary.pdf
